# Supplementary material for: Effects of Dietary Tea Polyphenols on the Growth, Antioxidant Status, Immune Function, and Intestinal Microbiota of Largemouth Bass (Micropterus salmoides)
Source: Animals (Basel). 2025 Jan 15;15(2):222. doi: 10.3390/ani15020222 (PMC11758657; doi:10.3390/ani15020222)
Supplement: Supplementary file 1 [file animals-15-00222-s001.zip]

Archive with 1 entries (1 files):
- animals-3396243-supplementary.pdf
